# Supplementary material for: Autism Information Progression and the Impact of Misinformation on Autism Knowledge, Awareness and Stigmatization
Source: Behav Sci (Basel). 2026 Apr 27;16(5):660. doi: 10.3390/bs16050660 (PMC13203535; doi:10.3390/bs16050660)
Supplement: Supplementary file 1 [file behavsci-16-00660-s001.zip]

Archive with 1 entries (1 files):
- behavsci-4231559-supplementary.pdf
